# Supplementary material for: Early Diagnostic Markers and Risk Stratification in Sepsis: Prognostic Value of Neutrophil-to-Lymphocyte Ratio, Platelets, and the Carmeli Score
Source: Biomedicines. 2025 Oct 29;13(11):2658. doi: 10.3390/biomedicines13112658 (PMC12649956; doi:10.3390/biomedicines13112658)
Supplement: Supplementary file 1 [file biomedicines-13-02658-s001.zip]

Archive with 1 entries (1 files):
- biomedicines-3908336-supplementary.pdf
